# Supplementary material for: Apigenin Suppresses Bladder Cancer via the SIRT6-NCOA2-PPARα Axis
Source: Int J Biol Sci. 2026 Feb 26;22(6):3070–86. doi: 10.7150/ijbs.128177 (PMC13050455; doi:10.7150/ijbs.128177)
Supplement: Supplementary file 2 — Supplementary table 4. [file ijbsv22p3070s2.xlsx]

## Sheet: Sheet1
Supplementary Table S4
25.04-06						25.07-08
Group	Number	Foodpad Tumor	Popliteal LN			Group	Number	Foodpad Tumor	Popliteal LN		Number of mice with metastatic tumor	Number of mice	Rate
Control	1					Control	20-25-29				25	34	0.735294
	2						26-24-23
	3					NCOA2	09-10-07
NCOA2	4						12-31-30
	5					NCOA2 K780R/K785R	13-19-18
	6						15-17-16
NCOA2 K780R/K785R	7					NCOA2 K780Q/K785Q	03-06-28
	8						05-01-27
	9
NCOA2 K780Q/K785Q	10
